# Supplementary material for: Discovery and Characterization of a New Crustin Antimicrobial Peptide from Amphibalanus amphitrite
Source: Pharmaceutics. 2022 Feb 14;14(2):413. doi: 10.3390/pharmaceutics14020413 (PMC8877177; doi:10.3390/pharmaceutics14020413)
Supplement: Supplementary file 1 [file pharmaceutics-14-00413-s001.zip]

Archive with 1 entries (1 files):
- pharmaceutics-1575355-supplementary.pdf
